# Supplementary material for: Organizing space through saccades and fixations between primate posterior parietal cortex and hippocampus
Source: Nat Commun. 2024 Dec 1;15:10448. doi: 10.1038/s41467-024-54736-7 (PMC11609276; doi:10.1038/s41467-024-54736-7)
Supplement: Supplementary file 4 — Source Data [file 41467_2024_54736_MOESM4_ESM.xlsx]

## Sheet: Figure 2b
Figure 2b	sacc. rates (sacc/s)
monkey K	inbound	centre	rewarded	outbound		monkey S	inbound	centre	rewarded	outbound
	2.61275	2.70889	2.8483	2.29564			3.01876	4.79885	3.31353	3.58538
	2.72613	2.82684	2.94426	2.51085			2.97232	3.23577	2.45031	2.7748
	2.63548	2.97636	2.85309	2.36442			2.51849	4.58125	1.70776	3.24028
	3.252	3.15728	2.61989	2.44268			2.62166	4.7107	2.05664	2.78748
	2.46137	2.72077	2.59925	1.94938			2.67466	4.3794	2.57637	2.65522
	2.5758	3.09658	2.89796	2.66716			2.5874	4.54864	2.62122	2.49422
	2.14438	2.54484	2.47251	2.17684			2.35084	2.50511	2.2239	2.03738
	2.26677	2.64583	2.98043	2.376			2.49117	2.92298	1.79548	2.36921
	2.39748	2.81764	2.92154	2.23954			2.56247	3.28765	2.30068	2.72655
	2.14632	2.37264	3.00656	2.06684			2.67736	4.99135	2.33987	3.24706
	2.47427	2.701	3.21487	2.35566			2.29626	2.94219	2.02848	2.11026
	2.34935	2.55772	2.82289	2.1196			3.01876	5.9654	2.75186	4.14406
	2.85855	3.13677	2.68107	2.31106			2.73332	4.71672	2.88458	3.13537
	3.39978	3.27783	3.11289	2.1843			2.65515	4.79885	3.31353	3.58538
	2.63548	2.98505	3.10122	2.53415			2.55477	4.15449	2.3366	2.72833
	2.91752	2.92978	3.19132	2.772			2.6534	3.9642	2.43792	2.75991
	3.09983	2.99595	2.9244	2.58			2.44584	4.30922	2.49646	2.72939
	2.7742	2.65756	2.81086	2.34686			2.69298	3.57986	2.34962	2.63626
	2.68275	3.11432	3.07196	2.43569			2.73241	2.9644	2.1993	2.23932
	2.66949	2.90694	2.97226	2.19165			2.61079	3.60421	2.25168	2.14326
	2.56494	2.88923	2.88764	2.4418			2.62166	4.12576	2.32869	2.6815
	2.42479	2.84384	2.67256	1.9719			2.38592	3.7595	2.17478	2.23577
	2.32836	2.7338	2.588	2.18868			2.20851	4.7107	2.05664	2.78748
	2.42904	2.7926	2.69496	2.24447				3.16865	2.10548	2.23109
	2.59545	2.7374	2.77583	1.96029				2.72188	1.85346	2.28065
	2.30688	2.71513	2.67929	1.62603
	1.91539	2.72077	2.59925	1.94938
	2.46137	3.07965	2.96104	2.63788
	2.53247	2.72575	2.71998	2.27046
	2.21099	2.62876	2.80015	2.44031
	2.44444	2.81764	2.92154	2.23954
	2.39748	2.17727	2.1909	2.16186
	1.80832	2.37264	3.00656	2.06684
	2.14632	2.701	3.21487	2.35566
	2.47427	1.77375	2.74198	1.6088
	1.42002	2.40168	2.25822	2.04965
	1.83345	3.02939	2.13853	1.83206
	1.79512	2.11894	2.23333	1.86846
	1.53691	2.25951	2.58514	1.52521
	2.04034	2.36726	2.44753	1.94086
	2.1431	2.47148	2.51654	1.8123
	2.17109	2.38803	3.11524	1.88186
	1.69029	2.42812	3.06287	1.83355
	2.0631	2.95074	2.47697	2.36538
	2.53186	2.71478		2.51247
	2.28237

## Sheet: Figure 2c
Figure 2c	sacc. durations (s)
monkey K	inbound	centre	rewarded	outbound		monkey S	inbound	centre	rewarded	outbound
	0.0847321	0.0856225	0.0821005	0.0922854			0.0746389	0.0676616	0.071789	0.0720263
	0.0823709	0.0857421	0.0813131	0.0900808			0.0777423	0.071098	0.0751516	0.0821044
	0.0869206	0.083208	0.0839693	0.0941688			0.0739418	0.0679869	0.0728634	0.0802761
	0.0693025	0.0730433	0.0725547	0.0816246			0.0724431	0.0694758	0.0719166	0.0767063
	0.0776535	0.0844071	0.0823285	0.0933481			0.0756898	0.0694367	0.0724886	0.0776681
	0.0685517	0.0708872	0.0660549	0.0677568			0.0692382	0.069588	0.0734343	0.0758689
	0.0795985	0.0863418	0.0764963	0.0973516			0.0695522	0.0761883	0.0731379	0.0805738
	0.0818689	0.08242	0.0699408	0.0911564			0.0761259	0.0700795	0.0710581	0.0788988
	0.0811284	0.0797021	0.0792632	0.09085			0.0705155	0.0694193	0.0708869	0.0762338
	0.0838888	0.0898138	0.0757332	0.0848931			0.0686124	0.069509	0.0725382	0.0731551
	0.0795438	0.0792346	0.0755451	0.0834834			0.0699948	0.0744811	0.0717554	0.0823958
	0.0785862	0.0853482	0.0782384	0.0888277			0.0746602	0.0644423	0.0715973	0.0737771
	0.0815097	0.0804968	0.0802776	0.0919829			0.0651564	0.0685911	0.0713348	0.0790289
	0.0728495	0.0698504	0.0669798	0.0757803			0.0746389	0.0676616	0.071789	0.0720263
	0.0864967	0.0795519	0.0818652	0.0966985			0.0809503	0.0733235	0.0718577	0.0815804
	0.0834664	0.0851231	0.0821529	0.0927509			0.0729201	0.0738893	0.068297	0.0813447
	0.0829664	0.0849842	0.0848388	0.0943045			0.0692863	0.0741642	0.0714711	0.0810193
	0.084591	0.084612	0.0839079	0.0948332			0.0747059	0.0749156	0.0732046	0.0895494
	0.0786706	0.0848475	0.0769488	0.0861693			0.0728996	0.0733666	0.0696328	0.0862158
	0.0827885	0.0933389	0.0782036	0.0964873			0.0690798	0.0693782	0.0738945	0.080364
	0.0814333	0.0875394	0.0800693	0.0953177			0.0711592	0.0665114	0.0731678	0.0743011
	0.0811463	0.0810325	0.0807605	0.0900773			0.066667	0.070068	0.0719166	0.0773411
	0.0788719	0.0835551	0.0824328	0.0893789			0.0724431	0.0694758	0.0756781	0.0767063
	0.0789227	0.083249	0.0802873	0.0908024			0.0757399	0.0743619		0.0832546
	0.0787274	0.0819078	0.0710881	0.0872363			0.0786724			0.0873091
	0.0802847	0.0842645	0.0778895	0.0863269
	0.0790681	0.0810541	0.0746181	0.0860602
	0.0776535	0.0844071	0.0823285	0.0933481
	0.0694029	0.0711796	0.0653097	0.0689657
	0.0869876	0.0916447	0.0880687	0.0953678
	0.0789111	0.0839476	0.071086	0.089703
	0.0811284	0.0797021	0.0792632	0.09085
	0.084609	0.0828837	0.0658879	0.090268
	0.0838888	0.0898138	0.0757332	0.0848931
	0.0795438	0.0792346	0.0755451	0.0834834
	0.0813728	0.0864199	0.0824091	0.0880123
		0.0727523	0.0631969	0.0699226
		0.0746583	0.0692708	0.0726538
		0.0784026	0.0710341	0.0740162
		0.0804485	0.0703386	0.0744715
		0.0757453	0.0603191	0.0786187
		0.0770487	0.0660682	0.0807456
		0.0703495	0.0726912	0.0739768
		0.0690282	0.0631966	0.0679217
		0.0733088	0.0650105
			0.0703281

## Sheet: Figure 3e
Figure 3e	times of peaks (ms)
	negative	mixed		positive
		positive	negative
	-96	-202	-29	-192
	-22	-71	115	-159
	-21	-12	-210	-84
	1	26	-118	-39
	5	35	146	-28
	9	35	-107	-26
	30	54	-94	-1
	40	80	-18	26
	46	95	-61	28
	51	99	-20	34
	54	102	-62	48
	63	103	-29	49
	70	104	-26	53
	88	109	-32	54
	89	110	-29	57
	116	115	-18	62
	120	125	-30	71
	140	133	-9	73
	150	134	-2	75
		148	24	78
		150	-67	79
		150	-31	86
				90
				92
				98
				99
				106
				122
				145
				147
				150
				150

## Sheet: Figure 3f
Figure 3f	times of peaks (ms)
	negative	mixed		positive
		positive	negative
	-191	-183	150	-240
	-169	149	-209	-197
	-80	150	-77	-142
	-60			-127
	-60			-107
	-51			-70
	-20			-22
	2			9
	14			17
	18			51
	21			64
	21			65
	23			84
	44			85
	74			98
	98			113
	114			118
	116			124
	116			136
	139			150
	149
	150

## Sheet: Figure 3g
Figure 3f	distribution of correlation coefficients
	PPC		HPC
	0.172107		-0.309915
	0.31965		-0.254979
	0.200155		-0.184491
	0.248261		-0.186686
	0.248514		-0.292694
	-0.180729		-0.229164
	0.316437		0.194439
	0.190342		0.288854
	0.197088		0.193343
	0.31155		0.182841
	0.224563		-0.165075
	-0.205922		0.256495
	-0.176511		-0.169481
	-0.155333		0.0921401
	0.197596		0.0321874
	-0.364279		-0.0353422
	0.293959		0.075438
	0.0460157		0.0123243
	0.0663307		-0.143993
	0.0683751		0.00705515
	-0.0496671		0.0187924
	-0.0021396		-0.0148486
	-0.151238		-0.0513312
	-0.121433		0.0798991
	-0.0485321		-0.104589
	-0.0975441		-0.00359791
	0.02305		0.0960379
	-0.0389934		-0.0097506
	-0.00730177		-0.0291907
	-0.138334		0.130731
	0.0442587		0.0710216
	-0.0429863		-0.120537
	-0.104191		0.0440156
	0.130362		0.111928
	-0.0182306		-0.0130646
	0.00829777		-0.100665
	-0.0122538		0.0111513
	0.0975084		-0.074036
	0.00816625		0.13763
	0.0442373		-0.011519
	0.126515		-0.121107
	0.0843797		-0.0491835
	0.00502453		-0.0375266
	-0.000529431		0.0556688
	0.1284
	-0.113913
	0.118444
	-0.152316
	-0.0622828
	-0.102886
	0.139145
	0.0861634
	-0.086647
	0.139285
	0.00685183
	-0.0887555
	-0.032889
	0.104521
	0.0654864
	-0.127266
	0.0397778
	0.0232612
	-0.136388
	0.0967559
	-0.0977821
	-0.123911
	0.000361809
	0.0176641
	-0.0383453
	-0.155407
	0.111341
	-0.100086
	0.158693

## Sheet: Figure 4b-m
Figure 4b-m	firing rate (spike/s) as a function of gaze bins
	b	c	d	e	f	g	h	i	j	k	l	m
	NaN	NaN	NaN	NaN	NaN	NaN	NaN	NaN	NaN	NaN	NaN	NaN
	NaN	NaN	NaN	NaN	NaN	NaN	NaN	NaN	NaN	NaN	NaN	NaN
	NaN	NaN	NaN	NaN	NaN	NaN	NaN	NaN	NaN	NaN	NaN	NaN
	NaN	NaN	NaN	NaN	NaN	NaN	NaN	NaN	NaN	NaN	NaN	NaN
	2.06647	17.152	7.27428	15.2039	14.8362	1.26827	0.55519	8.61329	-9.07997e-05	NaN	6.49039	2.36646
	2.66706	18.119	8.08093	14.5917	13.7917	2.09405	0.478638	8.46818	0.0639562	26.9513	3.04333	2.46516
	3.14988	19.5281	7.52322	13.0498	12.9593	2.24292	0.405017	8.3034	0.121372	20.8413	1.64095	2.59501
	3.20233	20.6236	5.98121	11.5773	13.3867	1.84806	0.376423	8.20792	0.150779	17.8218	2.94296	2.76701
	2.60259	20.1148	5.08002	12.7624	15.0119	1.45045	0.466474	8.24639	0.160115	18.0586	5.66985	2.87558
	1.68051	18.335	5.60249	17.3476	16.1085	1.28165	0.66388	8.32864	0.179397	19.1258	7.59989	2.83297
	1.03205	16.9129	6.87086	21.8021	15.745	1.22615	0.871985	8.29098	0.194493	18.9686	7.4362	2.70579
	0.953279	16.5173	7.82714	21.6587	14.7953	1.18809	1.01441	8.07329	0.157349	17.7203	5.57937	2.62103
	1.41811	16.6076	7.7793	17.0136	14.2728	1.23126	1.03357	7.89814	0.0689341	16.4463	3.32278	2.64823
	2.16397	16.8414	6.77004	12.5236	14.4213	1.41322	0.896178	8.12582	0.0275088	15.6391	1.85725	2.73259
	2.73891	17.3675	5.81316	12.3998	14.8	1.68104	0.65528	8.68242	0.198148	15.6434	1.6633	2.75539
	2.80681	17.9381	6.05707	17.012	14.1717	1.88052	0.422524	8.92547	0.707408	16.7419	2.22968	2.69258
	2.42682	17.9483	7.40549	23.3284	11.8695	1.81884	0.284377	8.47162	1.46108	18.3577	2.59454	2.61876
	1.9375	17.2663	8.60558	27.197	9.45752	1.50539	0.291703	7.77678	2.03442	19.5156	2.38182	2.58305
	1.64465	16.4142	8.88214	26.3737	9.11049	1.2228	0.45015	7.47837	1.96571	19.8637	1.96041	2.56521
	1.71611	16.1803	8.6893	22.2348	10.722	1.17815	0.648636	7.76958	1.28754	19.6534	1.61392	2.51386
	2.11877	16.9274	8.48988	17.8631	12.4251	1.29019	0.723106	8.56613	0.525339	19.4149	1.21837	2.43232
	2.45067	17.9891	7.94341	15.4096	13.3303	1.39068	0.6524	9.45459	0.10705	19.6956	0.737743	2.42151
	2.26094	18.1119	6.97913	16.0988	13.9053	1.44	0.573072	9.69703	0.0320589	20.3221	0.419016	2.52161
	1.67523	16.7562	6.24157	20.1381	14.2482	1.47359	0.592114	9.05512	0.0799518	20.5111	0.561278	2.61416
	1.28002	14.8115	5.96816	24.9792	14.0221	1.46133	0.719256	8.2004	0.0969964	20.4225	1.16594	2.62571
	1.52151	13.6971	5.883	26.6215	13.6478	1.3816	0.950786	7.79527	0.0735357	21.0446	1.69144	2.62334
	2.40224	13.8944	6.01661	23.7294	13.7974	1.32221	1.19765	7.82135	0.0747368	22.0953	1.651	2.64506
	3.39052	15.0594	6.36493	18.0547	14.4389	1.31793	1.21208	8.14245	0.158109	22.3844	1.32873	2.66059
	3.73786	17.1359	6.38202	12.1856	15.1382	1.2669	0.872017	8.76072	0.293531	22.1969	1.23656	2.64237
	3.26634	19.9977	5.97097	9.43774	15.4674	1.16408	0.402107	9.37066	0.346193	23.0173	1.36416	2.52361
	2.52562	22.6832	6.14018	13.0647	15.3832	1.18057	0.0982106	9.52076	0.228912	25.2056	1.53233	2.21992
	1.95874	24.5912	7.42464	22.3803	15.2199	1.38236	-0.00339374	9.19855	0.00028356	NaN	1.75483	1.76072
	NaN	NaN	NaN	NaN	NaN	NaN	NaN	NaN	NaN	NaN	NaN	NaN
	NaN	NaN	NaN	NaN	NaN	NaN	NaN	NaN	NaN	NaN	NaN	NaN
	NaN	NaN	NaN	NaN	NaN	NaN	NaN	NaN	NaN	NaN	NaN	NaN
	NaN	NaN	NaN	NaN	NaN	NaN	NaN	NaN	NaN	NaN	NaN	NaN

## Sheet: Figure 5a
Figure 5a	correlation coefficients (r)
	p-values of permutation tests
	PPC			HPC
	r	p		r	p
	0.646379	9.999e-05		0.601984	0.00039996
	0.645274	9.999e-05		0.56877	0.00089991
	0.624015	0.00029997		0.479694	0.00579942
	0.604521	0.00029997		0.46204	0.0059994
	0.583578	0.00089991		0.456414	0.00719928
	0.566945	0.0009999		0.439366	0.0130987
	0.564606	0.00049995		0.433561	0.010499
	0.556783	0.00069993		0.423939	0.010099
	0.556256	0.00149985		0.412192	0.0123988
	0.544771	0.00139986		0.405485	0.0160984
	0.508029	0.00309969		0.388317	0.0223978
	0.448243	0.00969903		0.372523	0.0235976
	0.415155	0.0171983		0.369541	0.0235976
	0.39326	0.0148985		0.365515	0.0257974
	0.380971	0.0221978		0.343782	0.0382962
	0.380132	0.0224978		0.337238	0.0391961
	0.36453	0.0285971		0.331336	0.0436956
	0.350586	0.029797		0.318831	0.0490951
	0.346789	0.0354965		0.311878	0.0539946
	0.345097	0.0377962		0.311836	0.0530947
	0.322834	0.0512949		0.308477	0.0538946
	0.316834	0.0472953		0.294291	0.0629937
	0.298812	0.0650935		0.274731	0.107789
	0.295252	0.0648935		0.271603	0.0734927
	0.285343	0.0728927		0.270101	0.0834917
	0.277873	0.0763924		0.26312	0.0882912
	0.264451	0.0794921		0.229604	0.124688
	0.25605	0.0952905		0.189913	0.167683
	0.249883	0.10119		0.189394	0.166483
	0.245814	0.10429		0.182911	0.183982
	0.230491	0.112889		0.179912	0.174283
	0.218643	0.125887		0.17237	0.207679
	0.216336	0.135286		0.17051	0.191381
	0.2074	0.147485		0.167732	0.191481
	0.199309	0.159284		0.157664	0.215578
	0.18616	0.169983		0.155631	0.213379
	0.180812	0.179782		0.152161	0.221678
	0.174957	0.189881		0.152143	0.218678
	0.141428	0.233977		0.150779	0.217678
	0.120699	0.270373		0.14856	0.228977
	0.118431	0.282972		0.141806	0.244376
	0.109721	0.313069		0.127594	0.257674
	0.109306	0.285671		0.125726	0.279472
	0.107701	0.294771		0.125383	0.267173
	0.0992118	0.313269		0.124136	0.271273
	0.0947489	0.340566		0.121366	0.263274
	0.086331	0.327967		0.118935	0.271073
	0.085392	0.321468		0.117752	0.276672
	0.0843319	0.330567		0.116666	0.278272
	0.0716923	0.353765		0.115369	0.272473
	0.0700009	0.362464		0.104905	0.30257
	0.0636331	0.374163		0.0955618	0.317768
	0.05537	0.40146		0.0872392	0.332067
	0.0460631	0.412959		0.0860745	0.331467
	0.0312186	0.433657		0.0840257	0.336266
	0.0243069	0.458254		0.0816458	0.354865
	0.0148967	0.465553		0.0796343	0.352865
	0.0105185	0.484452		0.0756695	0.351965
	-0.00384794	0.50125		0.0735201	0.364464
	-0.00681787	0.481152		0.064773	0.385661
	-0.0159078	0.476752		0.0639923	0.374963
	-0.0179818	0.469253		0.0573504	0.384462
	-0.0307262	0.434257		0.0521924	0.393861
	-0.0417583	0.417158		0.049958	0.405159
	-0.0470683	0.413359		0.0477187	0.405959
	-0.0526685	0.391361		0.0461973	0.407359
	-0.0530895	0.393261		0.0371187	0.430857
	-0.0617134	0.383162		0.0297823	0.439456
	-0.0657022	0.375862		0.0295623	0.446755
	-0.0663782	0.374763		0.0273156	0.445455
	-0.0687974	0.355764		0.0255116	0.455754
	-0.0714983	0.355564		0.0153287	0.473653
	-0.0795674	0.356864		0.0130047	0.481052
	-0.0913029	0.312669		0.0103816	0.481052
	-0.102401	0.29697		-0.0090092	0.493251
	-0.111158	0.29687		-0.0245378	0.453555
	-0.114019	0.276372		-0.028332	0.443656
	-0.137718	0.247775		-0.0288132	0.436656
	-0.147491	0.237776		-0.0315668	0.436356
	-0.149526	0.227577		-0.0401712	0.417358
	-0.172025	0.19528		-0.0451336	0.416758
	-0.18707	0.173883		-0.0456506	0.406559
	-0.191544	0.169583		-0.0478101	0.40316
	-0.192135	0.159884		-0.054243	0.39506
	-0.200843	0.158684		-0.056093	0.390361
	-0.222027	0.138486		-0.062201	0.368863
	-0.239242	0.118388		-0.0640557	0.375462
	-0.247076	0.10469		-0.0681117	0.374463
	-0.267326	0.089691		-0.0702373	0.359064
	-0.268603	0.0866913		-0.0760034	0.362164
	-0.273511	0.080492		-0.0829837	0.328267
	-0.309678	0.0558944		-0.0904488	0.328567
	-0.326328	0.0444956		-0.0908966	0.333267
	-0.337621	0.040296		-0.103369	0.30207
	-0.337627	0.0390961		-0.110772	0.286671
	-0.360511	0.030097		-0.112872	0.29657
	-0.377066	0.0266973		-0.124874	0.262774
	-0.393566	0.0211979		-0.125952	0.268373
	-0.39525	0.0158984		-0.126838	0.268273
	-0.417833	0.0130987		-0.134228	0.247175
	-0.433599	0.0110989		-0.13589	0.238276
	-0.444456	0.0089991		-0.136636	0.251475
	-0.451064	0.00579942		-0.147027	0.234177
	-0.487317	0.00289971		-0.154257	0.222578
	-0.513634	0.00259974		-0.159969	0.20038
	-0.514759	0.00279972		-0.160743	0.206279
	-0.538068	0.00089991		-0.161325	0.209179
	-0.54934	0.00119988		-0.162033	0.209279
	-0.595199	9.999e-05		-0.162263	0.20298
	-0.664683	0.00019998		-0.173831	0.192881
	-0.73118	9.999e-05		-0.174554	0.205279
				-0.186873	0.163784
				-0.198741	0.149685
				-0.202092	0.179282
				-0.210966	0.139186
				-0.214	0.145085
				-0.220599	0.127087
				-0.222819	0.129187
				-0.230011	0.120988
				-0.236652	0.111989
				-0.255411	0.0969903
				-0.25547	0.0951905
				-0.264151	0.0939906
				-0.265935	0.0892911
				-0.279321	0.080292
				-0.283487	0.0751925
				-0.297557	0.0615938
				-0.31073	0.0634937
				-0.311419	0.0542946
				-0.312939	0.0563944
				-0.322326	0.0468953
				-0.336883	0.040096
				-0.347516	0.0357964
				-0.354338	0.0359964
				-0.401456	0.019998
				-0.422032	0.0142986
				-0.602413	0.00039996

## Sheet: Figure 5b-e
Figure 5b-e	average firing rate (spike/s) as a function of gaze bins
	landmark cells		path cells
	PPC	HPC	PPC	HPC
	NaN	NaN	NaN	NaN
	NaN	NaN	NaN	NaN
	NaN	NaN	NaN	NaN
	NaN	NaN	NaN	NaN
	-0.513326	-0.195764	0.187951	0.5665
	-0.0800498	0.0174986	0.00358687	0.177299
	0.215625	0.215678	-0.16268	-0.0845216
	0.32853	0.300992	-0.246431	-0.186292
	0.277482	0.201434	-0.179889	-0.171045
	0.113326	-0.0183294	0.012753	-0.104676
	-0.0436018	-0.213175	0.204032	-0.0495743
	-0.0619149	-0.277917	0.266456	-0.0383465
	0.0667055	-0.199669	0.164791	-0.0743161
	0.22922	-0.0484793	-0.0322756	-0.137385
	0.299401	0.0662234	-0.184175	-0.163631
	0.206312	0.0722923	-0.164953	-0.0780449
	-0.0294017	-0.0113734	0.0181096	0.114243
	-0.268125	-0.104002	0.217674	0.3044
	-0.335021	-0.138669	0.285711	0.368023
	-0.185397	-0.101176	0.194488	0.262605
	0.0541078	-0.0228076	0.0221697	0.0530943
	0.203779	0.0350938	-0.121596	-0.130202
	0.167462	0.0150292	-0.143279	-0.177549
	-0.0184877	-0.081152	-0.0183783	-0.0818884
	-0.228841	-0.178544	0.152462	0.0552834
	-0.326386	-0.185713	0.195616	0.111354
	-0.236352	-0.0670105	0.0313168	0.0421923
	0.00745595	0.133445	-0.235258	-0.0917502
	0.27459	0.317624	-0.414039	-0.187732
	0.382222	0.367756	-0.393549	-0.185925
	0.186779	0.206989	-0.193633	-0.0853701
	-0.265723	-0.117843	0.0968688	0.0785819
	NaN	NaN	NaN	NaN
	NaN	NaN	NaN	NaN
	NaN	NaN	NaN	NaN
	NaN	NaN	NaN	NaN

## Sheet: Figure S4a,b
Figure S4a,b	number of spatial fields
	stability correlation coefficients
	p-values for stability (onse-sided permutation test)
	PPC (a)				HPC (b)
	N SFs	r	p		N SFs	r	p
	3	0.255757	0.003996		5	0.25486	0.004995
	2	0.515439	0.000999001		2	0.186706	0.025974
	2	0.374139	0.000999001		5	0.157439	0.047952
	3	0.097346	0.167832		3	0.0543094	0.278721
	2	0.0964328	0.152847		6	0.0244301	0.410589
	5	0.284971	0.002997		3	-0.00764652	0.508492
	5	0.299569	0.000999001		4	0.113744	0.138861
	5	0.196361	0.031968		3	-0.0857038	0.172827
	1	0.701803	0.000999001		4	0.100634	0.14985
	3	0.192105	0.023976		4	0.00392558	0.503497
	6	0.321695	0.001998		2	-0.114587	0.126873
	2	0.379193	0.000999001		5	0.0999117	0.148851
	2	0.114365	0.123876		2	0.172116	0.031968
	4	0.202537	0.032967		4	0.18875	0.045954
	2	0.578581	0.000999001		6	0.198007	0.013986
	3	0.3559	0.000999001		3	-0.020448	0.435564
	6	0.17868	0.027972		3	0.350747	0.000999001
	3	0.504734	0.000999001		3	0.092225	0.187812
	4	0.412364	0.000999001		6	-0.0163146	0.42957
	2	0.0932659	0.164835		2	0.51682	0.000999001
	4	0.0205805	0.43956		4	-0.0643527	0.240759
	4	0.252066	0.00999001		5	-0.0724118	0.214785
	1	0.450216	0.000999001		6	0.0349849	0.257742
	3	0.301179	0.001998		4	0.166365	0.171828
	1	0.3091	0.000999001		5	0.175125	0.0539461
	1	0.432517	0.001998		1	0.570894	0.000999001
	5	0.120276	0.0979021		4	0.232462	0.022977
	5	0.147614	0.0829171		4	0.309544	0.002997
	3	0.463058	0.000999001		4	0.209248	0.015984
	5	0.0311078	0.370629		4	0.49839	0.000999001
	7	0.0647667	0.254745		4	0.189347	0.0689311
	6	0.0389745	0.332667		5	0.00924251	0.38961
	5	-0.0784047	0.223776		4	0.0991583	0.127872
	5	0.17238	0.042957		6	-0.0974783	0.170829
	4	0.0369231	0.341658		4	0.493205	0.000999001
	5	0.255756	0.00699301		1	0.50726	0.000999001
	3	0.125302	0.11988		6	-0.264676	0.171828
	3	-0.0257242	0.411588		1	0.00231401	0.493506
	5	0.0953317	0.157842		4	0.112795	0.118881
	6	0.160223	0.0559441		3	-0.0230372	0.40959
	3	0.0487973	0.290709		4	0.288986	0.002997
	4	0.140434	0.0649351		3	0.0801834	0.196803
	6	0.197022	0.024975		3	-0.0148281	0.445554
	6	0.143537	0.0559441		5	0.0577575	0.275724
	6	0.130034	0.0989011		4	0.122596	0.102897
	4	0.0221206	0.405594		1	0.824408	0.000999001
	3	0.524125	0.000999001		3	0.301958	0.001998
	1	0.697652	0.000999001		4	0.164982	0.030969
	4	0.481174	0.000999001		2	0.00735295	0.450549
	3	0.0538078	0.273726		5	0.0355545	0.325674
	2	0.244648	0.00999001		3	-0.0361418	0.372627
	4	0.411237	0.000999001		2	0.623643	0.000999001
	4	0.215264	0.01998		2	0.381926	0.002997
	5	0.0705699	0.221778		4	0.0904089	0.174825
	2	0.160086	0.0839161		5	0.214329	0.015984
	4	0.259929	0.016983		3	0.145505	0.0829171
	1	0.0881642	0.162837		4	0.189078	0.043956
	4	0.319597	0.003996		4	0.132118	0.0999001
	1	-0.0635309	0.264735		2	0.34106	0.000999001
	1	0.329571	0.001998		2	0.374975	0.000999001
	4	0.140468	0.0679321
	1	-0.0705419	0.261738
	6	0.112919	0.152847
	4	-0.0301268	0.432567
	4	0.0180228	0.468531
	6	0.204239	0.020979
	5	0.0633498	0.214785
	5	0.0659475	0.247752
	3	-0.075677	0.255744
	1	0.645933	0.000999001
	5	0.193196	0.027972
	2	0.740261	0.000999001
	5	0.219461	0.012987
	2	0.186764	0.026973
	3	0.326621	0.002997
	5	0.222296	0.00799201
	3	0.166988	0.028971
	2	0.163025	0.0509491
	2	0.344484	0.000999001
	8	-0.0195695	0.460539
	4	0.296052	0.004995
	3	0.161591	0.0559441
	6	0.694412	0.000999001
	5	0.611679	0.000999001
	4	0.070178	0.237762
	4	0.0618293	0.256743
	4	0.187576	0.028971
	4	0.361534	0.000999001
	2	0.365638	0.000999001
	2	0.184125	0.030969

## Sheet: Figure S4c,d
Figure S4c,b	average size of spatial fields
	stability correlation coefficients
	p-values for stability (onse-sided permutation test)
	PPC (a)				HPC (b)
	SFs size	r	p		SFs size	r	p
	2.33333	0.255757	0.003996		1.2	0.25486	0.004995
	3	0.515439	0.000999001		1	0.186706	0.025974
	1.5	0.374139	0.000999001		1	0.157439	0.047952
	1.33333	0.097346	0.167832		1	0.0543094	0.278721
	1	0.0964328	0.152847		1.16667	0.0244301	0.410589
	1.2	0.284971	0.002997		1.33333	-0.00764652	0.508492
	1.8	0.299569	0.000999001		1	0.113744	0.138861
	1	0.196361	0.031968		1	-0.0857038	0.172827
	3	0.701803	0.000999001		1	0.100634	0.14985
	1	0.192105	0.023976		1	0.00392558	0.503497
	1.16667	0.321695	0.001998		1	-0.114587	0.126873
	1	0.379193	0.000999001		1	0.0999117	0.148851
	1.5	0.114365	0.123876		1.5	0.172116	0.031968
	1.5	0.202537	0.032967		1.25	0.18875	0.045954
	2	0.578581	0.000999001		1.16667	0.198007	0.013986
	1	0.3559	0.000999001		1.33333	-0.020448	0.435564
	1	0.17868	0.027972		1	0.350747	0.000999001
	1.66667	0.504734	0.000999001		1	0.092225	0.187812
	1.5	0.412364	0.000999001		1	-0.0163146	0.42957
	2	0.0932659	0.164835		3	0.51682	0.000999001
	1.25	0.0205805	0.43956		1	-0.0643527	0.240759
	1.5	0.252066	0.00999001		1	-0.0724118	0.214785
	3	0.450216	0.000999001		1	0.0349849	0.257742
	2	0.301179	0.001998		1	0.166365	0.171828
	1	0.3091	0.000999001		1.2	0.175125	0.0539461
	5	0.432517	0.001998		2	0.570894	0.000999001
	1	0.120276	0.0979021		1.75	0.232462	0.022977
	1.6	0.147614	0.0829171		1.5	0.309544	0.002997
	1.66667	0.463058	0.000999001		1.25	0.209248	0.015984
	1	0.0311078	0.370629		1	0.49839	0.000999001
	1.14286	0.0647667	0.254745		1.5	0.189347	0.0689311
	1.16667	0.0389745	0.332667		1	0.00924251	0.38961
	1	-0.0784047	0.223776		1.5	0.0991583	0.127872
	1	0.17238	0.042957		1.5	-0.0974783	0.170829
	1	0.0369231	0.341658		1.5	0.493205	0.000999001
	1.4	0.255756	0.00699301		2	0.50726	0.000999001
	1.33333	0.125302	0.11988		1	-0.264676	0.171828
	1	-0.0257242	0.411588		1	0.00231401	0.493506
	1	0.0953317	0.157842		1	0.112795	0.118881
	1.16667	0.160223	0.0559441		1	-0.0230372	0.40959
	1	0.0487973	0.290709		1.5	0.288986	0.002997
	1	0.140434	0.0649351		1	0.0801834	0.196803
	1	0.197022	0.024975		1.66667	-0.0148281	0.445554
	1	0.143537	0.0559441		1.4	0.0577575	0.275724
	1	0.130034	0.0989011		1.25	0.122596	0.102897
	1	0.0221206	0.405594		9	0.824408	0.000999001
	1	0.524125	0.000999001		1.33333	0.301958	0.001998
	1	0.697652	0.000999001		1.5	0.164982	0.030969
	1.5	0.481174	0.000999001		1	0.00735295	0.450549
	1	0.0538078	0.273726		1.2	0.0355545	0.325674
	1	0.244648	0.00999001		1.66667	-0.0361418	0.372627
	1.5	0.411237	0.000999001		6	0.623643	0.000999001
	1.25	0.215264	0.01998		3	0.381926	0.002997
	1	0.0705699	0.221778		1	0.0904089	0.174825
	2	0.160086	0.0839161		2	0.214329	0.015984
	1	0.259929	0.016983		1.33333	0.145505	0.0829171
	1	0.0881642	0.162837		1.5	0.189078	0.043956
	1.25	0.319597	0.003996		1	0.132118	0.0999001
	2	-0.0635309	0.264735		1.5	0.34106	0.000999001
	3	0.329571	0.001998		1.5	0.374975	0.000999001
	1.5	0.140468	0.0679321
	1	-0.0705419	0.261738
	1	0.112919	0.152847
	1	-0.0301268	0.432567
	1	0.0180228	0.468531
	1.16667	0.204239	0.020979
	1.2	0.0633498	0.214785
	1.4	0.0659475	0.247752
	1.33333	-0.075677	0.255744
	5	0.645933	0.000999001
	1.2	0.193196	0.027972
	4.5	0.740261	0.000999001
	1	0.219461	0.012987
	1	0.186764	0.026973
	1.33333	0.326621	0.002997
	1	0.222296	0.00799201
	1.66667	0.166988	0.028971
	1.5	0.163025	0.0509491
	1.5	0.344484	0.000999001
	1	-0.0195695	0.460539
	1.5	0.296052	0.004995
	1	0.161591	0.0559441
	1	0.694412	0.000999001
	1.4	0.611679	0.000999001
	1	0.070178	0.237762
	1	0.0618293	0.256743
	1	0.187576	0.028971
	1.5	0.361534	0.000999001
	1	0.365638	0.000999001
	1	0.184125	0.030969

[truncated: 4 more sheets: Figure S4e,f, Figure S7a-c, Figure S9b,c, Figure S11a,b]
